# Supplementary material for: A novel immune-related gene signature predicts the prognosis of hepatocellular carcinoma
Source: Front Oncol. 2022 Sep 15;12:955192. doi: 10.3389/fonc.2022.955192 (PMC9520462; doi:10.3389/fonc.2022.955192)
Supplement: Supplementary file 2 [file Table_2.xls]

## Sheet: immuneDiff
differentially expressed immune related genes between 160 non-turmor and 374 HCCsamples
gene	Non-tumor.Mean	Tumor.Mean	logFC	pValue	fdr
AZGP1	9.16295	7.58491	-1.57804	1.53e-35	8.7e-35
CALR	7.61343	9.14578	1.53235	8.44e-60	3.7e-58
CANX	5.86064	7.11318	1.25253	3.45e-47	4.46e-46
CD74	6.80488	8.32281	1.51793	2.89e-27	1.03e-26
HLA-A	6.76149	8.74565	1.98416	9.2e-52	1.8e-50
HLA-B	7.42398	8.74937	1.32539	8.04e-27	2.8e-26
HLA-C	7.1391	8.56345	1.42435	1.14e-37	7.43e-37
HLA-DMA	3.1235	4.15601	1.03251	1.02e-17	2.28e-17
HLA-DPB1	3.79761	5.1412	1.34359	5.72e-21	1.48e-20
HLA-DQA2	1.12397	2.37061	1.24665	8.23e-20	2.02e-19
HLA-DRA	5.23995	7.47244	2.23249	6.61e-30	2.71e-29
HLA-DRB1	4.6342	6.89238	2.25818	3.81e-30	1.59e-29
HLA-DRB5	2.96227	5.12463	2.16237	1.4e-24	4.32e-24
HLA-E	6.5761	7.70365	1.12755	1.93e-32	9.22e-32
HLA-G	0.545993	1.77066	1.22467	1.08e-40	8.65e-40
HLA-H	2.78366	4.91334	2.12968	8.98e-41	7.21e-40
HSPA1B	5.47025	4.383	-1.08725	8.55e-06	1.14e-05
HSPA5	6.25952	7.95285	1.69332	7.56e-52	1.49e-50
HSP90AB1	6.64948	8.55435	1.90486	1.59e-65	1.66e-63
PSMC1	3.57442	1.53448	-2.03994	5.56e-39	3.97e-38
PSMC4	4.49073	5.52056	1.02983	4.11e-62	2.5e-60
PSMC6	4.08778	3.03857	-1.04921	1.04e-29	4.23e-29
RELB	2.10947	3.11901	1.00954	5.4e-28	1.99e-27
RFX5	1.85778	3.10559	1.24782	1.23e-60	6.15e-59
TAPBP	4.9534	6.00472	1.05131	7.61e-46	8.86e-45
PSMD6	3.69796	2.68252	-1.01544	7.04e-41	5.7e-40
CLEC4M	3.53463	0.133392	-3.40123	2.25e-74	2.09e-70
IFI30	3.31731	0.515968	-2.80134	2.84e-31	1.26e-30
HAMP	7.73072	1.93721	-5.79351	5.94e-66	6.81e-64
CXCL14	3.47893	0.767535	-2.71139	2.19e-57	7.34e-56
CXCL10	1.55858	3.80741	2.24882	2.07e-36	1.24e-35
CXCL9	1.18725	2.73051	1.54326	4.53e-30	1.88e-29
CXCL12	5.0322	2.53209	-2.5001	2.23e-54	5.57e-53
CXCL2	6.40668	3.88903	-2.51765	2.67e-47	3.48e-46
DEFA3	1.1609	0.0507388	-1.11016	2.53e-55	6.8e-54
DEFA1	1.55455	0	-1.55455	9.61e-69	1.82e-66
TMSB10	7.19267	9.64918	2.45651	5.51e-49	8.4e-48
LCN2	2.73547	4.55532	1.81985	2.82e-11	4.77e-11
COLEC10	3.28272	0.78518	-2.49754	1.64e-60	7.98e-59
S100A9	5.23223	3.71842	-1.51381	2.55e-27	9.09e-27
S100A8	4.25253	1.56767	-2.68486	1.47e-55	4.13e-54
S100A12	1.88046	0.308737	-1.57173	4.17e-60	1.92e-58
LEAP2	6.38518	4.86637	-1.51881	1.36e-31	6.16e-31
S100A6	4.4364	5.61614	1.17974	6.38e-15	1.27e-14
SERPIND1	6.63129	8.07443	1.44314	1.04e-23	3.06e-23
S100P	1.7172	2.77823	1.06102	0.0415675	0.0459911
S100A10	5.13504	6.35271	1.21768	1.47e-30	6.26e-30
LCN12	3.24254	1.90646	-1.33608	2.32e-22	6.37e-22
S100A11	4.86122	6.12252	1.26131	1.38e-18	3.19e-18
LMBR1L	3.04041	1.99828	-1.04213	8.12e-31	3.53e-30
MMP9	0.876152	2.25079	1.37464	4.73e-26	1.58e-25
RBP1	4.6369	2.89196	-1.74494	4.03e-27	1.43e-26
PLAU	0.841615	1.85583	1.01421	7.3e-45	7.95e-44
LPA	2.94783	1.86038	-1.08745	7.41e-19	1.74e-18
RBP7	1.5762	3.48861	1.91241	3.58e-49	5.54e-48
ORM2	10.5862	9.30856	-1.27764	7.78e-30	3.18e-29
ORM1	12.4356	10.8617	-1.5739	3.12e-26	1.05e-25
BCL3	5.44948	4.23389	-1.21559	6.15e-32	2.84e-31
GDF15	3.526	4.82274	1.29673	8.3e-13	1.5e-12
STAT1	3.69956	4.94928	1.24971	1.16e-30	4.98e-30
CCL20	1.73677	3.66316	1.92639	2.01e-21	5.29e-21
VEGFA	5.489	3.44205	-2.04695	4.49e-34	2.35e-33
ISG15	4.62531	5.68068	1.05537	1.16e-19	2.83e-19
FCN2	4.29896	0.928647	-3.37032	2.76e-59	1.14e-57
LYZ	3.06406	5.92833	2.86427	1.71e-35	9.71e-35
CSRP1	4.57011	3.46857	-1.10154	7.84e-37	4.83e-36
ITGAV	2.00228	3.03011	1.02784	1.12e-28	4.29e-28
CD81	7.577	5.92165	-1.65535	5.15e-58	1.84e-56
BPHL	4.36988	3.33529	-1.03459	1.13e-26	3.92e-26
PLA2G2A	6.42818	4.45435	-1.97383	2.04e-10	3.34e-10
GRN	5.17587	6.67584	1.49997	6.37e-61	3.3e-59
PDGFRA	2.00381	0.861577	-1.14223	7.07e-38	4.68e-37
TYK2	4.77866	3.45625	-1.32241	5.14e-21	1.33e-20
TPT1	9.53228	8.24537	-1.28691	8.21e-45	8.91e-44
NFKBIZ	3.45055	1.88522	-1.56533	8.07e-49	1.21e-47
SLC11A1	1.73968	0.430954	-1.30872	1.1e-44	1.19e-43
DES	1.59877	0.440374	-1.15839	2.53e-47	3.31e-46
DCK	1.13702	2.14235	1.00533	1.94e-48	2.81e-47
MARCO	3.51687	0.810985	-2.70588	5.42e-49	8.27e-48
RN7SL1	4.2699	0	-4.2699	4.94e-71	1.64e-68
ILK	3.47081	1.60421	-1.8666	5.36e-32	2.49e-31
MASP2	6.46491	4.81754	-1.64737	5.14e-37	3.2e-36
MASP1	4.63564	2.97844	-1.6572	2.06e-59	8.7e-58
IRF9	3.62006	0.928636	-2.69142	3.33e-36	1.96e-35
LANCL1	2.09599	3.21093	1.11494	1.18e-49	1.9e-48
HMGB1	5.2584	4.13985	-1.11856	2.62e-41	2.2e-40
HGF	2.36222	0.711369	-1.65086	4.29e-58	1.54e-56
STAB2	1.87154	0.151628	-1.71991	1.23e-69	3e-67
PDGFRB	2.23223	3.23917	1.00694	4.56e-30	1.89e-29
BIRC5	0.568953	2.54302	1.97406	1.18e-62	7.76e-61
VTN	9.99102	11.0411	1.05007	1.13e-32	5.46e-32
ACTG1	7.92283	9.0595	1.13668	2.78e-32	1.31e-31
SERPINA3	7.01043	1.98252	-5.02791	1.11e-52	2.36e-51
CCL14	3.45885	0.864926	-2.59392	1.41e-67	2.21e-65
CCL2	3.66367	2.4953	-1.16837	8.93e-19	2.09e-18
CCL25	0.167826	1.46964	1.30182	7.24e-28	2.66e-27
CRP	9.74636	7.18998	-2.55638	1.45e-13	2.71e-13
NRAS	2.34222	3.67598	1.33375	1.9e-48	2.76e-47
FOS	5.67978	3.66512	-2.01465	2.59e-29	1.03e-28
IKBKB	2.79851	1.70929	-1.08922	4.36e-35	2.42e-34
IKBKG	3.28306	1.84564	-1.43741	4.18e-25	1.33e-24
NFKBIE	2.0488	3.10659	1.0578	2.78e-34	1.47e-33
PIK3R2	1.67377	0.394985	-1.27878	1.21e-22	3.39e-22
AKT1	4.4272	3.11395	-1.31325	8.49e-59	3.34e-57
AKT2	4.48241	3.17404	-1.30837	1.07e-49	1.73e-48
LILRB3	1.56566	0.499254	-1.06641	5.28e-50	8.88e-49
FCGR2B	2.10768	0.565589	-1.54209	2.73e-57	9.04e-56
IGHA1	6.12678	4.52764	-1.59914	2.49e-13	4.6e-13
IGHG1	5.64741	4.45778	-1.18963	2.72e-08	4.06e-08
IGHM	4.23543	3.00372	-1.23172	2.45e-12	4.34e-12
IGKC	6.78443	4.54776	-2.23667	4.3e-20	1.07e-19
IGKV1-33	1.36597	0.127106	-1.23886	6.33e-48	8.77e-47
IGKV1D-39	1.82369	0.127495	-1.69619	2.18e-50	3.78e-49
IGKV2-28	1.62352	0.132588	-1.49093	4.83e-46	5.74e-45
IGKV3-11	3.6455	2.44787	-1.19764	3.37e-15	6.77e-15
IGLC1	2.75894	0	-2.75894	4.94e-71	1.64e-68
IGLC2	5.38346	3.98008	-1.40339	3.43e-12	6.03e-12
IGLC3	4.67833	3.32751	-1.35082	8.85e-13	1.6e-12
SAA1	10.7074	7.16496	-3.54247	7.85e-24	2.33e-23
SAA2	9.20479	4.14561	-5.05918	4.25e-38	2.86e-37
SEMA3F	1.30944	2.44436	1.13492	4.5e-60	2.06e-58
PLXNB1	4.98915	3.75221	-1.23694	2.88e-30	1.21e-29
ROBO1	0.797601	2.48514	1.68754	3.83e-42	3.42e-41
ADM2	0.861562	2.0725	1.21093	2.16e-33	1.09e-32
AGT	8.66583	10.1636	1.49773	4.28e-38	2.88e-37
APLN	0.298607	1.61312	1.31451	4.45e-57	1.44e-55
DKK1	0.171262	1.25384	1.08258	2.67e-12	4.71e-12
EPO	2.26805	0.946379	-1.32167	3.82e-29	1.5e-28
ESM1	0.185306	1.99202	1.80671	6.29e-68	1.03e-65
FAM3B	0.615401	1.64018	1.02478	0.016631	0.0188988
GDF2	2.30073	0.229345	-2.07139	6.95e-69	1.39e-66
GREM2	2.70119	1.5742	-1.12699	1.08e-18	2.53e-18
IGF1	2.63061	0.851409	-1.7792	3.99e-54	9.73e-53
IGF2	5.98886	4.47141	-1.51745	2.03e-13	3.75e-13
IL1RN	5.05107	3.60744	-1.44364	1.35e-19	3.28e-19
INHBB	2.33449	3.52306	1.18857	1.28e-19	3.11e-19
INS-IGF2	1.74784	0.190843	-1.557	6.32e-66	7.2e-64
LTBP4	3.62353	2.19841	-1.42512	5.47e-39	3.91e-38
MDK	1.87133	5.50815	3.63682	8.99e-65	8.35e-63
NAMPT	5.60479	3.81671	-1.78808	7.28e-37	4.49e-36
NENF	4.30061	5.77599	1.47539	3.74e-56	1.11e-54
NMB	0.897343	2.19134	1.294	4.2e-53	9.25e-52
NTF3	1.48859	0.24242	-1.24617	1.54e-67	2.33e-65
NUDT6	2.08753	0.728021	-1.3595	3.91e-54	9.57e-53
OXT	2.27576	0.814151	-1.46161	9.87e-35	5.38e-34
PDGFA	1.42299	2.57652	1.15352	3.9e-31	1.72e-30
PDGFB	1.0413	2.31237	1.27107	1.38e-52	2.9e-51
SPP1	2.90642	5.72296	2.81655	2.1e-20	5.28e-20
STC1	0.728148	1.89363	1.16548	2.84e-39	2.06e-38
TNFSF14	3.42385	1.9261	-1.49776	9.98e-24	2.95e-23
ADIPOR1	4.45454	5.592	1.13746	1.38e-56	4.25e-55
AGTR1	4.22099	3.20342	-1.01757	1.15e-25	3.78e-25
ANGPTL6	3.17853	1.2115	-1.96703	1.84e-66	2.31e-64
AVPR1A	2.51473	1.25641	-1.25832	4.87e-22	1.32e-21
CSF3R	2.30075	0.65076	-1.64999	2.22e-57	7.42e-56
ESR1	1.77795	0.551807	-1.22615	3.8e-44	3.91e-43
GCGR	5.24458	2.38961	-2.85497	3.97e-43	3.82e-42
GHR	4.1478	2.6948	-1.453	7.61e-27	2.65e-26
IL1RAP	3.67962	1.7278	-1.95182	4.13e-59	1.66e-57
IL1RL1	1.57284	0.167945	-1.4049	5.61e-50	9.4e-49
IL3RA	0.796489	2.29034	1.49385	4.62e-63	3.2e-61
IL4R	4.61353	3.49317	-1.12036	5.73e-38	3.82e-37
LIFR	1.98114	0.844623	-1.13652	3.96e-43	3.81e-42
MET	2.86423	4.10779	1.24356	1.83e-31	8.23e-31
NGFR	2.81134	1.42271	-1.38863	2.3e-35	1.3e-34
NR1H3	4.89242	3.88795	-1.00448	1.22e-35	6.96e-35
NR1I2	4.26957	2.34683	-1.92274	1.4e-40	1.11e-39
NR1I3	5.40282	3.60132	-1.8015	1.08e-29	4.37e-29
NR2C1	3.03728	1.77162	-1.26566	6.22e-28	2.29e-27
NR4A1	3.91732	1.76223	-2.15509	1.46e-40	1.16e-39
PTH1R	3.88541	0.910093	-2.97532	3.56e-69	7.44e-67
SDC2	5.40656	6.51381	1.10726	1.18e-34	6.4e-34
SORT1	1.24317	2.71731	1.47414	6.73e-46	7.88e-45
TNFRSF12A	3.60709	4.66017	1.05308	1.6e-10	2.64e-10
TNFRSF14	4.47065	3.33286	-1.13779	1.15e-30	4.92e-30
TNFRSF21	1.62153	2.94738	1.32585	3.76e-29	1.48e-28
TNFRSF4	0.410513	1.59604	1.18553	1.14e-65	1.25e-63
VIPR1	2.89489	0.449917	-2.44498	2.83e-65	2.87e-63
LAT	1.53597	0.104684	-1.43129	4.29e-24	1.29e-23
SH3BP2	2.9924	1.90947	-1.08293	1.67e-39	1.24e-38
FYN	3.13359	1.85286	-1.28074	4.3e-54	1.04e-52
RHOA	5.6888	6.99706	1.30826	6.02e-61	3.13e-59
TRBV28	0.596069	1.64955	1.05348	1.29e-30	5.52e-30
