# Supplementary material for: A novel immune-related gene signature predicts the prognosis of hepatocellular carcinoma
Source: Front Oncol. 2022 Sep 15;12:955192. doi: 10.3389/fonc.2022.955192 (PMC9520462; doi:10.3389/fonc.2022.955192)
Supplement: Supplementary file 3 [file Table_3.xlsx]

## Sheet: Sheet1
differentially expressed hub genes between 160 non-turmor and 374 HCCsamples
gene	Non-tumor.Mean	Tumor.Mean	logFC	pValue	fdr
HLA-G	0.545993	1.77066	1.22467	1.08e-40	8.65e-40
HSP90AB1	6.64948	8.55435	1.90486	1.59e-65	1.66e-63
TMSB10	7.19267	9.64918	2.45651	5.51e-49	8.4e-48
S100A9	5.23223	3.71842	-1.51381	2.55e-27	9.09e-27
S100A8	4.25253	1.56767	-2.68486	1.47e-55	4.13e-54
LEAP2	6.38518	4.86637	-1.51881	1.36e-31	6.16e-31
S100A10	5.13504	6.35271	1.21768	1.47e-30	6.26e-30
LCN12	3.24254	1.90646	-1.33608	2.32e-22	6.37e-22
S100A11	4.86122	6.12252	1.26131	1.38e-18	3.19e-18
LPA	2.94783	1.86038	-1.08745	7.41e-19	1.74e-18
ITGAV	2.00228	3.03011	1.02784	1.12e-28	4.29e-28
GRN	5.17587	6.67584	1.49997	6.37e-61	3.3e-59
SLC11A1	1.73968	0.430954	-1.30872	1.1e-44	1.19e-43
DCK	1.13702	2.14235	1.00533	1.94e-48	2.81e-47
MASP2	6.46491	4.81754	-1.64737	5.14e-37	3.2e-36
MASP1	4.63564	2.97844	-1.6572	2.06e-59	8.7e-58
BIRC5	0.568953	2.54302	1.97406	1.18e-62	7.76e-61
ACTG1	7.92283	9.0595	1.13668	2.78e-32	1.31e-31
CCL14	3.45885	0.864926	-2.59392	1.41e-67	2.21e-65
NRAS	2.34222	3.67598	1.33375	1.9e-48	2.76e-47
EPO	2.26805	0.946379	-1.32167	3.82e-29	1.5e-28
IL1RN	5.05107	3.60744	-1.44364	1.35e-19	3.28e-19
SPP1	2.90642	5.72296	2.81655	2.1e-20	5.28e-20
CSF3R	2.30075	0.65076	-1.64999	2.22e-57	7.42e-56
ESR1	1.77795	0.551807	-1.22615	3.8e-44	3.91e-43
GHR	4.1478	2.6948	-1.453	7.61e-27	2.65e-26
NR1I2	4.26957	2.34683	-1.92274	1.4e-40	1.11e-39
FYN	3.13359	1.85286	-1.28074	4.3e-54	1.04e-52
RHOA	5.6888	6.99706	1.30826	6.02e-61	3.13e-59
