# Supplementary material for: A novel immune-related gene signature predicts the prognosis of hepatocellular carcinoma
Source: Front Oncol. 2022 Sep 15;12:955192. doi: 10.3389/fonc.2022.955192 (PMC9520462; doi:10.3389/fonc.2022.955192)
Supplement: Supplementary file 4 [file Table_4.xlsx]

## Sheet: Go_enrich
Go enrichment for ten-key genes
ONTOLOGY	ID	Description	GeneRatio	BgRatio	pvalue	p.adjust	qvalue	geneID	Count
BP	GO:0007159	leukocyte cell-cell adhesion	4/10	328/17913	2.12460943174161e-05	0.0102814097167085	0.00471751592939392	HLA-G/S100A9/EPO/RHOA	4
BP	GO:0045785	positive regulation of cell adhesion	4/10	388/17913	4.10463469886189e-05	0.0102814097167085	0.00471751592939392	HLA-G/S100A10/EPO/RHOA	4
BP	GO:0022407	regulation of cell-cell adhesion	4/10	389/17913	4.14615351008722e-05	0.0102814097167085	0.00471751592939392	HLA-G/EPO/IL1RN/RHOA	4
BP	GO:0051384	response to glucocorticoid	3/10	139/17913	5.27251780344027e-05	0.0102814097167085	0.00471751592939392	EPO/IL1RN/RHOA	3
BP	GO:0031960	response to corticosteroid	3/10	155/17913	7.29294516356827e-05	0.0113769944551665	0.00522021338023834	EPO/IL1RN/RHOA	3
BP	GO:0050870	positive regulation of T cell activation	3/10	198/17913	0.00015074675335404	0.0195970779360252	0.00899191160357433	HLA-G/EPO/RHOA	3
BP	GO:1903039	positive regulation of leukocyte cell-cell adhesion	3/10	214/17913	0.000189645362657977	0.0211319118390317	0.00969615388025746	HLA-G/EPO/RHOA	3
BP	GO:0022409	positive regulation of cell-cell adhesion	3/10	251/17913	0.000303310994630548	0.021692285616767	0.00995327545168795	HLA-G/EPO/RHOA	3
BP	GO:0051251	positive regulation of lymphocyte activation	3/10	258/17913	0.000328829690193751	0.021692285616767	0.00995327545168795	HLA-G/EPO/RHOA	3
BP	GO:0051496	positive regulation of stress fiber assembly	2/10	51/17913	0.000352453647355421	0.021692285616767	0.00995327545168795	S100A10/RHOA	2
BP	GO:0010976	positive regulation of neuron projection development	3/10	265/17913	0.000355702384481096	0.021692285616767	0.00995327545168795	S100A9/EPO/RHOA	3
BP	GO:0045927	positive regulation of growth	3/10	266/17913	0.000359653680520087	0.021692285616767	0.00995327545168795	S100A9/GHR/RHOA	3
BP	GO:0007162	negative regulation of cell adhesion	3/10	271/17913	0.000379837274642654	0.021692285616767	0.00995327545168795	HLA-G/IL1RN/RHOA	3
BP	GO:0032233	positive regulation of actin filament bundle assembly	2/10	58/17913	0.000455993967455072	0.021692285616767	0.00995327545168795	S100A10/RHOA	2
BP	GO:1903037	regulation of leukocyte cell-cell adhesion	3/10	295/17913	0.000486936306518042	0.021692285616767	0.00995327545168795	HLA-G/EPO/RHOA	3
BP	GO:0051893	regulation of focal adhesion assembly	2/10	61/17913	0.000504369967707506	0.021692285616767	0.00995327545168795	S100A10/RHOA	2
BP	GO:0090109	regulation of cell-substrate junction assembly	2/10	61/17913	0.000504369967707506	0.021692285616767	0.00995327545168795	S100A10/RHOA	2
BP	GO:0002696	positive regulation of leukocyte activation	3/10	305/17913	0.00053674573433119	0.021692285616767	0.00995327545168795	HLA-G/EPO/RHOA	3
BP	GO:0050863	regulation of T cell activation	3/10	307/17913	0.000547086030910597	0.021692285616767	0.00995327545168795	HLA-G/EPO/RHOA	3
BP	GO:0042531	positive regulation of tyrosine phosphorylation of STAT protein	2/10	67/17913	0.000608289931481716	0.021692285616767	0.00995327545168795	EPO/GHR	2
BP	GO:1903391	regulation of adherens junction organization	2/10	67/17913	0.000608289931481716	0.021692285616767	0.00995327545168795	S100A10/RHOA	2
BP	GO:0050867	positive regulation of cell activation	3/10	319/17913	0.000611833696883171	0.021692285616767	0.00995327545168795	HLA-G/EPO/RHOA	3
BP	GO:0007265	Ras protein signal transduction	3/10	324/17913	0.000640203544018199	0.0217112506232259	0.00996197734399029	NRAS/EPO/RHOA	3
BP	GO:0045666	positive regulation of neuron differentiation	3/10	355/17913	0.000835104778981341	0.0217905593205137	0.00999836729956096	S100A9/EPO/RHOA	3
BP	GO:0042509	regulation of tyrosine phosphorylation of STAT protein	2/10	79/17913	0.000844619369658576	0.0217905593205137	0.00999836729956096	EPO/GHR	2
BP	GO:0031346	positive regulation of cell projection organization	3/10	362/17913	0.000883799581085053	0.0217905593205137	0.00999836729956096	S100A9/EPO/RHOA	3
BP	GO:0007045	cell-substrate adherens junction assembly	2/10	81/17913	0.000887678259149802	0.0217905593205137	0.00999836729956096	S100A10/RHOA	2
BP	GO:0048041	focal adhesion assembly	2/10	81/17913	0.000887678259149802	0.0217905593205137	0.00999836729956096	S100A10/RHOA	2
BP	GO:0007260	tyrosine phosphorylation of STAT protein	2/10	82/17913	0.000909599190596759	0.0217905593205137	0.00999836729956096	EPO/GHR	2
BP	GO:0045582	positive regulation of T cell differentiation	2/10	83/17913	0.000931780794431866	0.0217905593205137	0.00999836729956096	HLA-G/RHOA	2
BP	GO:0051492	regulation of stress fiber assembly	2/10	83/17913	0.000931780794431866	0.0217905593205137	0.00999836729956096	S100A10/RHOA	2
BP	GO:0045089	positive regulation of innate immune response	3/10	373/17913	0.000963935491790193	0.0217905593205137	0.00999836729956096	HLA-G/S100A9/NRAS	3
BP	GO:0046427	positive regulation of JAK-STAT cascade	2/10	85/17913	0.000976925063878632	0.0217905593205137	0.00999836729956096	EPO/GHR	2
BP	GO:0048545	response to steroid hormone	3/10	375/17913	0.000978987170328415	0.0217905593205137	0.00999836729956096	EPO/IL1RN/RHOA	3
BP	GO:1904894	positive regulation of STAT cascade	2/10	88/17913	0.00104659054350277	0.0217905593205137	0.00999836729956096	EPO/GHR	2
BP	GO:0034333	adherens junction assembly	2/10	90/17913	0.00109433079986616	0.0217905593205137	0.00999836729956096	S100A10/RHOA	2
BP	GO:1901888	regulation of cell junction assembly	2/10	90/17913	0.00109433079986616	0.0217905593205137	0.00999836729956096	S100A10/RHOA	2
BP	GO:0072503	cellular divalent inorganic cation homeostasis	3/10	392/17913	0.00111303238604214	0.0217905593205137	0.00999836729956096	S100A9/CCL14/EPO	3
BP	GO:0045621	positive regulation of lymphocyte differentiation	2/10	93/17913	0.00116788133007641	0.0217905593205137	0.00999836729956096	HLA-G/RHOA	2
BP	GO:0051249	regulation of lymphocyte activation	3/10	401/17913	0.00118850369887364	0.0217905593205137	0.00999836729956096	HLA-G/EPO/RHOA	3
BP	GO:0032231	regulation of actin filament bundle assembly	2/10	94/17913	0.00119291459507696	0.0217905593205137	0.00999836729956096	S100A10/RHOA	2
BP	GO:0110020	regulation of actomyosin structure organization	2/10	94/17913	0.00119291459507696	0.0217905593205137	0.00999836729956096	S100A10/RHOA	2
BP	GO:0007044	cell-substrate junction assembly	2/10	96/17913	0.00124375433329627	0.0217905593205137	0.00999836729956096	S100A10/RHOA	2
BP	GO:0030038	contractile actin filament bundle assembly	2/10	97/17913	0.00126956033228255	0.0217905593205137	0.00999836729956096	S100A10/RHOA	2
BP	GO:0043149	stress fiber assembly	2/10	97/17913	0.00126956033228255	0.0217905593205137	0.00999836729956096	S100A10/RHOA	2
BP	GO:0072507	divalent inorganic cation homeostasis	3/10	412/17913	0.00128508426762004	0.0217905593205137	0.00999836729956096	S100A9/CCL14/EPO	3
BP	GO:0045088	regulation of innate immune response	3/10	440/17913	0.00155309352171908	0.0257358273355566	0.011808611732914	HLA-G/S100A9/NRAS	3
BP	GO:0042110	T cell activation	3/10	443/17913	0.00158374322064964	0.0257358273355566	0.011808611732914	HLA-G/EPO/RHOA	3
BP	GO:0050769	positive regulation of neurogenesis	3/10	455/17913	0.00171017631556483	0.0264595334968607	0.0121406766382357	S100A9/EPO/RHOA	3
BP	GO:0010975	regulation of neuron projection development	3/10	458/17913	0.00174275244219474	0.0264595334968607	0.0121406766382357	S100A9/EPO/RHOA	3
BP	GO:0009116	nucleoside metabolic process	2/10	114/17913	0.0017474064571067	0.0264595334968607	0.0121406766382357	DCK/RHOA	2
BP	GO:0007264	small GTPase mediated signal transduction	3/10	465/17913	0.00182028642150411	0.0264595334968607	0.0121406766382357	NRAS/EPO/RHOA	3
BP	GO:0001952	regulation of cell-matrix adhesion	2/10	117/17913	0.00183935809594617	0.0264595334968607	0.0121406766382357	S100A10/RHOA	2
BP	GO:0006875	cellular metal ion homeostasis	3/10	467/17913	0.00184283304707774	0.0264595334968607	0.0121406766382357	S100A9/CCL14/EPO	3
BP	GO:0043280	positive regulation of cysteine-type endopeptidase activity involved in apoptotic process	2/10	118/17913	0.00187051374515884	0.0264595334968607	0.0121406766382357	S100A9/RHOA	2
BP	GO:0051493	regulation of cytoskeleton organization	3/10	472/17913	0.0018999713079237	0.0264595334968607	0.0121406766382357	S100A9/S100A10/RHOA	3
BP	GO:0046425	regulation of JAK-STAT cascade	2/10	120/17913	0.00193358129400136	0.0264595334968607	0.0121406766382357	EPO/GHR	2
BP	GO:0043312	neutrophil degranulation	3/10	485/17913	0.00205374180978657	0.0276072601718447	0.0126672988642742	S100A9/NRAS/RHOA	3
BP	GO:0002283	neutrophil activation involved in immune response	3/10	488/17913	0.00209030726733439	0.0276072601718447	0.0126672988642742	S100A9/NRAS/RHOA	3
BP	GO:0002694	regulation of leukocyte activation	3/10	492/17913	0.00213969725194468	0.0276072601718447	0.0126672988642742	HLA-G/EPO/RHOA	3
BP	GO:0002446	neutrophil mediated immunity	3/10	499/17913	0.00222789038942	0.0276072601718447	0.0126672988642742	S100A9/NRAS/RHOA	3
BP	GO:0042119	neutrophil activation	3/10	499/17913	0.00222789038942	0.0276072601718447	0.0126672988642742	S100A9/NRAS/RHOA	3
BP	GO:1904892	regulation of STAT cascade	2/10	129/17913	0.00222981716772592	0.0276072601718447	0.0126672988642742	EPO/GHR	2
BP	GO:1901657	glycosyl compound metabolic process	2/10	132/17913	0.00233306358326964	0.0284342124210988	0.0130467371432842	DCK/RHOA	2
BP	GO:0034332	adherens junction organization	2/10	134/17913	0.00240313941666965	0.028775650113245	0.0132034022112055	S100A10/RHOA	2
BP	GO:2001056	positive regulation of cysteine-type endopeptidase activity	2/10	135/17913	0.00243855010464943	0.028775650113245	0.0132034022112055	S100A9/RHOA	2
BP	GO:0051017	actin filament bundle assembly	2/10	136/17913	0.00247420899796933	0.028775650113245	0.0132034022112055	S100A10/RHOA	2
BP	GO:0061572	actin filament bundle organization	2/10	137/17913	0.00251011586516751	0.028775650113245	0.0132034022112055	S100A10/RHOA	2
BP	GO:0010770	positive regulation of cell morphogenesis involved in differentiation	2/10	138/17913	0.00254627047492044	0.028775650113245	0.0132034022112055	S100A10/RHOA	2
BP	GO:0045580	regulation of T cell differentiation	2/10	139/17913	0.00258267259604287	0.028775650113245	0.0132034022112055	HLA-G/RHOA	2
BP	GO:0007259	JAK-STAT cascade	2/10	140/17913	0.00261932199748769	0.028775650113245	0.0132034022112055	EPO/GHR	2
BP	GO:1902107	positive regulation of leukocyte differentiation	2/10	143/17913	0.0027307515753571	0.0295831420663686	0.0135739113394944	HLA-G/RHOA	2
BP	GO:0042129	regulation of T cell proliferation	2/10	149/17913	0.00296025617054989	0.031614935735513	0.0145061783401814	HLA-G/EPO	2
BP	GO:0097696	STAT cascade	2/10	150/17913	0.00299936569798457	0.031614935735513	0.0145061783401814	EPO/GHR	2
BP	GO:0071695	anatomical structure maturation	2/10	155/17913	0.00319857996794335	0.0332652316666108	0.0152633991452735	EPO/RHOA	2
BP	GO:0048015	phosphatidylinositol-mediated signaling	2/10	160/17913	0.00340388430253366	0.0344017885412754	0.0157848962267661	EPO/RHOA	2
BP	GO:0010950	positive regulation of endopeptidase activity	2/10	161/17913	0.00344567346293128	0.0344017885412754	0.0157848962267661	S100A9/RHOA	2
BP	GO:0031032	actomyosin structure organization	2/10	163/17913	0.00352997825220226	0.0344017885412754	0.0157848962267661	S100A10/RHOA	2
BP	GO:0048017	inositol lipid-mediated signaling	2/10	163/17913	0.00352997825220226	0.0344017885412754	0.0157848962267661	EPO/RHOA	2
BP	GO:2001242	regulation of intrinsic apoptotic signaling pathway	2/10	163/17913	0.00352997825220226	0.0344017885412754	0.0157848962267661	S100A9/EPO	2
BP	GO:0045619	regulation of lymphocyte differentiation	2/10	164/17913	0.00357249342544014	0.0344017885412754	0.0157848962267661	HLA-G/RHOA	2
BP	GO:0030307	positive regulation of cell growth	2/10	166/17913	0.00365824819105681	0.0347979705978575	0.0159666801663584	S100A9/RHOA	2
BP	GO:0022408	negative regulation of cell-cell adhesion	2/10	169/17913	0.00378868797723824	0.0356045376174196	0.0163367648986811	HLA-G/IL1RN	2
BP	GO:0016525	negative regulation of angiogenesis	2/10	177/17913	0.00414708896009652	0.038055639869121	0.0174614272004064	HLA-G/RHOA	2
BP	GO:0042098	T cell proliferation	2/10	177/17913	0.00414708896009652	0.038055639869121	0.0174614272004064	HLA-G/EPO	2
BP	GO:2000181	negative regulation of blood vessel morphogenesis	2/10	179/17913	0.00423907975018495	0.0384211188271392	0.0176291233484849	HLA-G/RHOA	2
BP	GO:0010952	positive regulation of peptidase activity	2/10	180/17913	0.00428543248456553	0.0384211188271392	0.0176291233484849	S100A9/RHOA	2
BP	GO:1903708	positive regulation of hemopoiesis	2/10	182/17913	0.00437885150482357	0.0387493760270698	0.0177797406871845	HLA-G/RHOA	2
BP	GO:0070555	response to interleukin-1	2/10	183/17913	0.00442591734023739	0.0387493760270698	0.0177797406871845	EPO/IL1RN	2
BP	GO:0050731	positive regulation of peptidyl-tyrosine phosphorylation	2/10	184/17913	0.00447322042575776	0.0387493760270698	0.0177797406871845	EPO/GHR	2
BP	GO:1902905	positive regulation of supramolecular fiber organization	2/10	185/17913	0.00452076053649147	0.0387493760270698	0.0177797406871845	S100A10/RHOA	2
BP	GO:1901343	negative regulation of vasculature development	2/10	191/17913	0.00481096615339666	0.0407886260831456	0.0187154289720236	HLA-G/RHOA	2
BP	GO:0043281	regulation of cysteine-type endopeptidase activity involved in apoptotic process	2/10	196/17913	0.00505928123452049	0.0419105279753068	0.0192302017700463	S100A9/RHOA	2
BP	GO:0050670	regulation of lymphocyte proliferation	2/10	199/17913	0.00521108411565873	0.0419105279753068	0.0192302017700463	HLA-G/EPO	2
BP	GO:0032944	regulation of mononuclear cell proliferation	2/10	200/17913	0.00526215270928258	0.0419105279753068	0.0192302017700463	HLA-G/EPO	2
BP	GO:0010810	regulation of cell-substrate adhesion	2/10	201/17913	0.0053134547481911	0.0419105279753068	0.0192302017700463	S100A10/RHOA	2
BP	GO:0051495	positive regulation of cytoskeleton organization	2/10	205/17913	0.00552099290666569	0.0419105279753068	0.0192302017700463	S100A10/RHOA	2
BP	GO:0002645	positive regulation of tolerance induction	1/10	10/17913	0.00556993042594911	0.0419105279753068	0.0192302017700463	HLA-G	1
BP	GO:0002664	regulation of T cell tolerance induction	1/10	10/17913	0.00556993042594911	0.0419105279753068	0.0192302017700463	HLA-G	1
BP	GO:0009162	deoxyribonucleoside monophosphate metabolic process	1/10	10/17913	0.00556993042594911	0.0419105279753068	0.0192302017700463	DCK	1
BP	GO:0045792	negative regulation of cell size	1/10	10/17913	0.00556993042594911	0.0419105279753068	0.0192302017700463	RHOA	1
BP	GO:0071803	positive regulation of podosome assembly	1/10	10/17913	0.00556993042594911	0.0419105279753068	0.0192302017700463	RHOA	1
BP	GO:0106049	regulation of cellular response to osmotic stress	1/10	10/17913	0.00556993042594911	0.0419105279753068	0.0192302017700463	EPO	1
BP	GO:1901215	negative regulation of neuron death	2/10	207/17913	0.00562615687636082	0.0419105279753068	0.0192302017700463	EPO/RHOA	2
BP	GO:0007160	cell-matrix adhesion	2/10	214/17913	0.00600152367456993	0.0419105279753068	0.0192302017700463	S100A10/RHOA	2
BP	GO:0034329	cell junction assembly	2/10	214/17913	0.00600152367456993	0.0419105279753068	0.0192302017700463	S100A10/RHOA	2
BP	GO:0070663	regulation of leukocyte proliferation	2/10	214/17913	0.00600152367456993	0.0419105279753068	0.0192302017700463	HLA-G/EPO	2
BP	GO:0002483	antigen processing and presentation of endogenous peptide antigen	1/10	11/17913	0.00612538485792946	0.0419105279753068	0.0192302017700463	HLA-G	1
BP	GO:0008655	pyrimidine-containing compound salvage	1/10	11/17913	0.00612538485792946	0.0419105279753068	0.0192302017700463	DCK	1
BP	GO:0034115	negative regulation of heterotypic cell-cell adhesion	1/10	11/17913	0.00612538485792946	0.0419105279753068	0.0192302017700463	IL1RN	1
BP	GO:0043097	pyrimidine nucleoside salvage	1/10	11/17913	0.00612538485792946	0.0419105279753068	0.0192302017700463	DCK	1
BP	GO:0060019	radial glial cell differentiation	1/10	11/17913	0.00612538485792946	0.0419105279753068	0.0192302017700463	RHOA	1
BP	GO:0070587	regulation of cell-cell adhesion involved in gastrulation	1/10	11/17913	0.00612538485792946	0.0419105279753068	0.0192302017700463	IL1RN	1
BP	GO:1905244	regulation of modification of synaptic structure	1/10	11/17913	0.00612538485792946	0.0419105279753068	0.0192302017700463	RHOA	1
BP	GO:2000116	regulation of cysteine-type endopeptidase activity	2/10	222/17913	0.0064443303867104	0.042364527097803	0.0194385144578313	S100A9/RHOA	2
BP	GO:0001765	membrane raft assembly	1/10	12/17913	0.00668056004234585	0.042364527097803	0.0194385144578313	S100A10	1
BP	GO:0002517	T cell tolerance induction	1/10	12/17913	0.00668056004234585	0.042364527097803	0.0194385144578313	HLA-G	1
BP	GO:0003084	positive regulation of systemic arterial blood pressure	1/10	12/17913	0.00668056004234585	0.042364527097803	0.0194385144578313	RHOA	1
BP	GO:0051238	sequestering of metal ion	1/10	12/17913	0.00668056004234585	0.042364527097803	0.0194385144578313	S100A9	1
BP	GO:0070486	leukocyte aggregation	1/10	12/17913	0.00668056004234585	0.042364527097803	0.0194385144578313	S100A9	1
BP	GO:0070586	cell-cell adhesion involved in gastrulation	1/10	12/17913	0.00668056004234585	0.042364527097803	0.0194385144578313	IL1RN	1
BP	GO:0098885	modification of postsynaptic actin cytoskeleton	1/10	12/17913	0.00668056004234585	0.042364527097803	0.0194385144578313	RHOA	1
BP	GO:2001198	regulation of dendritic cell differentiation	1/10	12/17913	0.00668056004234585	0.042364527097803	0.0194385144578313	HLA-G	1
BP	GO:0110053	regulation of actin filament organization	2/10	228/17913	0.00678604191445712	0.0426863926877141	0.0195861990739849	S100A10/RHOA	2
BP	GO:0030217	T cell differentiation	2/10	234/17913	0.0071359349247373	0.0440784671749436	0.0202249377051023	HLA-G/RHOA	2
BP	GO:0047484	regulation of response to osmotic stress	1/10	13/17913	0.00723545610399501	0.0440784671749436	0.0202249377051023	EPO	1
BP	GO:0060397	JAK-STAT cascade involved in growth hormone signaling pathway	1/10	13/17913	0.00723545610399501	0.0440784671749436	0.0202249377051023	GHR	1
BP	GO:0046651	lymphocyte proliferation	2/10	244/17913	0.00773714288576985	0.0440784671749436	0.0202249377051023	HLA-G/EPO	2
BP	GO:0051924	regulation of calcium ion transport	2/10	244/17913	0.00773714288576985	0.0440784671749436	0.0202249377051023	EPO/RHOA	2
BP	GO:0002523	leukocyte migration involved in inflammatory response	1/10	14/17913	0.00779007316762381	0.0440784671749436	0.0202249377051023	S100A9	1
BP	GO:0010935	regulation of macrophage cytokine production	1/10	14/17913	0.00779007316762381	0.0440784671749436	0.0202249377051023	HLA-G	1
BP	GO:0019883	antigen processing and presentation of endogenous antigen	1/10	14/17913	0.00779007316762381	0.0440784671749436	0.0202249377051023	HLA-G	1
BP	GO:0042976	activation of Janus kinase activity	1/10	14/17913	0.00779007316762381	0.0440784671749436	0.0202249377051023	GHR	1
BP	GO:0045198	establishment of epithelial cell apical/basal polarity	1/10	14/17913	0.00779007316762381	0.0440784671749436	0.0202249377051023	RHOA	1
BP	GO:0045591	positive regulation of regulatory T cell differentiation	1/10	14/17913	0.00779007316762381	0.0440784671749436	0.0202249377051023	HLA-G	1
BP	GO:0045953	negative regulation of natural killer cell mediated cytotoxicity	1/10	14/17913	0.00779007316762381	0.0440784671749436	0.0202249377051023	HLA-G	1
BP	GO:0071801	regulation of podosome assembly	1/10	14/17913	0.00779007316762381	0.0440784671749436	0.0202249377051023	RHOA	1
BP	GO:0050730	regulation of peptidyl-tyrosine phosphorylation	2/10	245/17913	0.00779849803864387	0.0440784671749436	0.0202249377051023	EPO/GHR	2
BP	GO:0032943	mononuclear cell proliferation	2/10	246/17913	0.00786007675183562	0.0441069055138977	0.0202379863356616	HLA-G/EPO	2
BP	GO:0002716	negative regulation of natural killer cell mediated immunity	1/10	15/17913	0.00834441135793174	0.044579731912238	0.0204549377195154	HLA-G	1
BP	GO:0017014	protein nitrosylation	1/10	15/17913	0.00834441135793174	0.044579731912238	0.0204549377195154	S100A9	1
BP	GO:0018119	peptidyl-cysteine S-nitrosylation	1/10	15/17913	0.00834441135793174	0.044579731912238	0.0204549377195154	S100A9	1
BP	GO:0043101	purine-containing compound salvage	1/10	15/17913	0.00834441135793174	0.044579731912238	0.0204549377195154	DCK	1
BP	GO:0043249	erythrocyte maturation	1/10	15/17913	0.00834441135793174	0.044579731912238	0.0204549377195154	EPO	1
BP	GO:0043931	ossification involved in bone maturation	1/10	15/17913	0.00834441135793174	0.044579731912238	0.0204549377195154	RHOA	1
BP	GO:0071474	cellular hyperosmotic response	1/10	15/17913	0.00834441135793174	0.044579731912238	0.0204549377195154	EPO	1
BP	GO:0010769	regulation of cell morphogenesis involved in differentiation	2/10	260/17913	0.00874553150274084	0.0456632054188396	0.0209520780599264	S100A10/RHOA	2
BP	GO:0021700	developmental maturation	2/10	262/17913	0.00887556400753626	0.0456632054188396	0.0209520780599264	EPO/RHOA	2
BP	GO:0010934	macrophage cytokine production	1/10	16/17913	0.00889847079956874	0.0456632054188396	0.0209520780599264	HLA-G	1
BP	GO:0033033	negative regulation of myeloid cell apoptotic process	1/10	16/17913	0.00889847079956874	0.0456632054188396	0.0209520780599264	EPO	1
BP	GO:0043174	nucleoside salvage	1/10	16/17913	0.00889847079956874	0.0456632054188396	0.0209520780599264	DCK	1
BP	GO:0099010	modification of postsynaptic structure	1/10	16/17913	0.00889847079956874	0.0456632054188396	0.0209520780599264	RHOA	1
BP	GO:1902105	regulation of leukocyte differentiation	2/10	267/17913	0.00920448969394748	0.0469248494201244	0.0215309700443216	HLA-G/RHOA	2
BP	GO:0009410	response to xenobiotic stimulus	2/10	270/17913	0.0094044727186756	0.0469602309641159	0.0215472044909573	EPO/GHR	2
BP	GO:0070661	leukocyte proliferation	2/10	270/17913	0.0094044727186756	0.0469602309641159	0.0215472044909573	HLA-G/EPO	2
BP	GO:0002643	regulation of tolerance induction	1/10	17/17913	0.00945225161713614	0.0469602309641159	0.0215472044909573	HLA-G	1
BP	GO:1904996	positive regulation of leukocyte adhesion to vascular endothelial cell	1/10	17/17913	0.00945225161713614	0.0469602309641159	0.0215472044909573	RHOA	1
BP	GO:0034330	cell junction organization	2/10	277/17913	0.00987872627726354	0.0475883418868628	0.0218354065337832	S100A10/RHOA	2
BP	GO:0097193	intrinsic apoptotic signaling pathway	2/10	277/17913	0.00987872627726354	0.0475883418868628	0.0218354065337832	S100A9/EPO	2
BP	GO:0001911	negative regulation of leukocyte mediated cytotoxicity	1/10	18/17913	0.0100057539351865	0.0475883418868628	0.0218354065337832	HLA-G	1
BP	GO:0006882	cellular zinc ion homeostasis	1/10	18/17913	0.0100057539351865	0.0475883418868628	0.0218354065337832	S100A9	1
BP	GO:0035089	establishment of apical/basal cell polarity	1/10	18/17913	0.0100057539351865	0.0475883418868628	0.0218354065337832	RHOA	1
BP	GO:0070977	bone maturation	1/10	18/17913	0.0100057539351865	0.0475883418868628	0.0218354065337832	RHOA	1
BP	GO:0071800	podosome assembly	1/10	18/17913	0.0100057539351865	0.0475883418868628	0.0218354065337832	RHOA	1
BP	GO:0002363	alpha-beta T cell lineage commitment	1/10	19/17913	0.0105589778782236	0.0476069522833202	0.021843945717043	RHOA	1
BP	GO:0002710	negative regulation of T cell mediated immunity	1/10	19/17913	0.0105589778782236	0.0476069522833202	0.021843945717043	HLA-G	1
BP	GO:0003159	morphogenesis of an endothelium	1/10	19/17913	0.0105589778782236	0.0476069522833202	0.021843945717043	RHOA	1
BP	GO:0010523	negative regulation of calcium ion transport into cytosol	1/10	19/17913	0.0105589778782236	0.0476069522833202	0.021843945717043	EPO	1
BP	GO:0030859	polarized epithelial cell differentiation	1/10	19/17913	0.0105589778782236	0.0476069522833202	0.021843945717043	RHOA	1
BP	GO:0033189	response to vitamin A	1/10	19/17913	0.0105589778782236	0.0476069522833202	0.021843945717043	EPO	1
BP	GO:0061081	positive regulation of myeloid leukocyte cytokine production involved in immune response	1/10	19/17913	0.0105589778782236	0.0476069522833202	0.021843945717043	HLA-G	1
BP	GO:0061154	endothelial tube morphogenesis	1/10	19/17913	0.0105589778782236	0.0476069522833202	0.021843945717043	RHOA	1
BP	GO:2000774	positive regulation of cellular senescence	1/10	19/17913	0.0105589778782236	0.0476069522833202	0.021843945717043	HLA-G	1
BP	GO:0055069	zinc ion homeostasis	1/10	20/17913	0.0111119235707025	0.0494006651125694	0.0226669718465231	S100A9	1
BP	GO:0061162	establishment of monopolar cell polarity	1/10	20/17913	0.0111119235707025	0.0494006651125694	0.0226669718465231	RHOA	1
BP	GO:0032496	response to lipopolysaccharide	2/10	295/17913	0.011146816743349	0.0494006651125694	0.0226669718465231	EPO/RHOA	2
BP	GO:0032956	regulation of actin cytoskeleton organization	2/10	297/17913	0.011291995953047	0.049761338098173	0.0228324628250727	S100A10/RHOA	2
BP	GO:0002758	innate immune response-activating signal transduction	2/10	298/17913	0.0113649043668024	0.0498012663264376	0.0228507834696205	S100A9/NRAS	2
BP	GO:0055093	response to hyperoxia	1/10	21/17913	0.01166459113703	0.0499911048729857	0.022937888875594	EPO	1
BP	GO:0060396	growth hormone receptor signaling pathway	1/10	21/17913	0.01166459113703	0.0499911048729857	0.022937888875594	GHR	1
BP	GO:0061339	establishment or maintenance of monopolar cell polarity	1/10	21/17913	0.01166459113703	0.0499911048729857	0.022937888875594	RHOA	1
BP	GO:0099563	modification of synaptic structure	1/10	21/17913	0.01166459113703	0.0499911048729857	0.022937888875594	RHOA	1
MF	GO:0005125	cytokine activity	2/9	154/16969	0.00282524263471964	0.0255709763574751	0.0065650773703402	EPO/IL1RN	2
MF	GO:0005126	cytokine receptor binding	2/9	210/16969	0.005182124370793	0.0255709763574751	0.0065650773703402	EPO/IL1RN	2
MF	GO:0035325	Toll-like receptor binding	1/9	10/16969	0.0052925488997384	0.0255709763574751	0.0065650773703402	S100A9	1
MF	GO:0042277	peptide binding	2/9	215/16969	0.00542495310834379	0.0255709763574751	0.0065650773703402	HLA-G/GHR	2
MF	GO:0050786	RAGE receptor binding	1/9	11/16969	0.00582043185627479	0.0255709763574751	0.0065650773703402	S100A9	1
MF	GO:0003924	GTPase activity	2/9	224/16969	0.00587515432780122	0.0255709763574751	0.0065650773703402	NRAS/RHOA	2
MF	GO:0005149	interleukin-1 receptor binding	1/9	12/16969	0.00634806578204972	0.0255709763574751	0.0065650773703402	IL1RN	1
MF	GO:0036041	long-chain fatty acid binding	1/9	14/16969	0.00740258695248786	0.0255709763574751	0.0065650773703402	S100A9	1
MF	GO:0048019	receptor antagonist activity	1/9	15/16969	0.00792947440264524	0.0255709763574751	0.0065650773703402	IL1RN	1
MF	GO:0033218	amide binding	2/9	266/16969	0.00819530531352626	0.0255709763574751	0.0065650773703402	HLA-G/GHR	2
MF	GO:0070064	proline-rich region binding	1/9	18/16969	0.00950864544508212	0.0255709763574751	0.0065650773703402	GHR	1
MF	GO:0030547	receptor inhibitor activity	1/9	21/16969	0.0110855816801094	0.0255709763574751	0.0065650773703402	IL1RN	1
MF	GO:0005525	GTP binding	2/9	313/16969	0.0112074553624482	0.0255709763574751	0.0065650773703402	NRAS/RHOA	2
MF	GO:0032550	purine ribonucleoside binding	2/9	318/16969	0.0115530180742554	0.0255709763574751	0.0065650773703402	NRAS/RHOA	2
MF	GO:0001883	purine nucleoside binding	2/9	321/16969	0.0117626360651141	0.0255709763574751	0.0065650773703402	NRAS/RHOA	2
MF	GO:0032549	ribonucleoside binding	2/9	322/16969	0.011832887747014	0.0255709763574751	0.0065650773703402	NRAS/RHOA	2
MF	GO:1901567	fatty acid derivative binding	1/9	23/16969	0.0121356323107278	0.0255709763574751	0.0065650773703402	S100A9	1
MF	GO:0001882	nucleoside binding	2/9	329/16969	0.0123299379800731	0.0255709763574751	0.0065650773703402	NRAS/RHOA	2
MF	GO:0019001	guanyl nucleotide binding	2/9	331/16969	0.0124736470036464	0.0255709763574751	0.0065650773703402	NRAS/RHOA	2
MF	GO:0032561	guanyl ribonucleotide binding	2/9	331/16969	0.0124736470036464	0.0255709763574751	0.0065650773703402	NRAS/RHOA	2
MF	GO:0005504	fatty acid binding	1/9	28/16969	0.0147564241861936	0.028810161506378	0.00739670385272862	S100A9	1
MF	GO:0042605	peptide antigen binding	1/9	30/16969	0.0158030092041169	0.0294510626076724	0.00756124842302245	HLA-G	1
MF	GO:0048018	receptor ligand activity	2/9	397/16969	0.0176289779550829	0.0314255693981913	0.00806818213047272	EPO/IL1RN	2
MF	GO:0019205	nucleobase-containing compound kinase activity	1/9	36/16969	0.0189368375145665	0.0316191159366964	0.00811787315447918	DCK	1
MF	GO:0017046	peptide hormone binding	1/9	38/16969	0.0199794740908724	0.0316191159366964	0.00811787315447918	GHR	1
MF	GO:0030545	receptor regulator activity	2/9	425/16969	0.0200511466915636	0.0316191159366964	0.00811787315447918	EPO/IL1RN	2
MF	GO:0019003	GDP binding	1/9	59/16969	0.030867839933563	0.0443699746556888	0.011391521092603	RHOA	1
MF	GO:0033293	monocarboxylic acid binding	1/9	59/16969	0.030867839933563	0.0443699746556888	0.011391521092603	S100A9	1
MF	GO:0017022	myosin binding	1/9	60/16969	0.0313836406101213	0.0443699746556888	0.011391521092603	RHOA	1
MF	GO:0016209	antioxidant activity	1/9	65/16969	0.0339589854724073	0.0464106134789566	0.0119154334990903	S100A9	1

## Sheet: Kegg_enrichment
KEGG enrichment for ten-key genes
ID	Description	GeneRatio	BgRatio	pvalue	p.adjust	qvalue	geneID	Count
hsa04060	Cytokine-cytokine receptor interaction	4/9	294/7932	0.000201056482420987	0.0227193825135715	0.017142710606421	CCL14/EPO/IL1RN/GHR	4
hsa04062	Chemokine signaling pathway	3/9	189/7932	0.00100607901444067	0.0453119777995433	0.0341897550234095	CCL14/NRAS/RHOA	3
hsa05203	Viral carcinogenesis	3/9	201/7932	0.00120297286193478	0.0453119777995433	0.0341897550234095	HLA-G/NRAS/RHOA	3
hsa05163	Human cytomegalovirus infection	3/9	225/7932	0.00166692937074103	0.047090754723434	0.0355319155342166	HLA-G/NRAS/RHOA	3
